# Supplementary material for: Biliary Injuries Repair Using Copolymeric Scaffold: A Systematic Review and In Vivo Experimental Study
Source: J Funct Biomater. 2025 Aug 18;16(8):297. doi: 10.3390/jfb16080297 (PMC12387130; doi:10.3390/jfb16080297)
Supplement: Supplementary file 1 [file jfb-16-00297-s001.zip]

Archive with 1 entries (1 files):
- jfb-3782208-supplementary.pdf
